# Supplementary material for: RNA-Seq Insight into the Impact and Mechanisms of Methyl Donor and Glycine Betaine Osmoprotectant on Polyketide Secondary Metabolism in Monascus purpureus M1
Source: J Fungi (Basel). 2025 Apr 1;11(4):273. doi: 10.3390/jof11040273 (PMC12028682; doi:10.3390/jof11040273)
Supplement: Supplementary file 1 [file jof-11-00273-s001.zip]

Archive with 1 entries (1 files):
- jof-3521396-supplementary.pdf
